# Supplementary material for: Reversal of Multidrug Resistance by Apolipoprotein A1-Modified Doxorubicin Liposome for Breast Cancer Treatment
Source: Molecules. 2021 Feb 26;26(5):1280. doi: 10.3390/molecules26051280 (PMC7956628; doi:10.3390/molecules26051280)
Supplement: Supplementary file 1 [file molecules-26-01280-s001.zip]

Archive with 7 entries (6 files):
- Supplementary materials/Figure S  legends.docx
- Supplementary materials/Figure S1.tif
- Supplementary materials/Figure S2.tif
- Supplementary materials/Figure S3.tif
- Supplementary materials/Table S1.docx
- Supplementary materials/Table S2.docx
- Supplementary materials/
